# Supplementary material for: Conditional deletion of caspase-8 in macrophages alters macrophage activation in a RIPK-dependent manner
Source: Arthritis Res Ther. 2015 Oct 16;17:291. doi: 10.1186/s13075-015-0794-z (PMC4608154; doi:10.1186/s13075-015-0794-z)
Supplement: Additional file 2: Table S2. — ANOVA comparison data from Affymetrix QuantiGene 2.0 custom panel 21522 for analysis of macrophage polarization. (XLS 68 kb) [file 13075_2015_794_MOESM2_ESM.xls]

## Sheet: ANOVA comparisons data
Column #	Column ID	p-value(Unstim LysMC8 vs. Unstim C8)	bonferroni(p-value(Unstim LysMC8 vs. Unstim C8))	stepup(p-value(Unstim LysMC8 vs. Unstim C8))	FoldChange(Unstim LysMC8 vs. Unstim C8)	FoldChange(Unstim LysMC8 vs. Unstim C8) (Description)	p-value(Unstim+Nec-1 LysMC8 vs. Unstim LysMC8)	bonferroni(p-value(Unstim+Nec-1 LysMC8 vs. Unstim LysMC8))	stepup(p-value(Unstim+Nec-1 LysMC8 vs. Unstim LysMC8))	FoldChange(Unstim+Nec-1 LysMC8 vs. Unstim LysMC8)	FoldChange(Unstim+Nec-1 LysMC8 vs. Unstim LysMC8) (Description)	p-value(IFN/LPS LysMC8 vs. IFN/LPS C8)	bonferroni(p-value(IFN/LPS LysMC8 vs. IFN/LPS C8))	stepup(p-value(IFN/LPS LysMC8 vs. IFN/LPS C8))	FoldChange(IFN/LPS LysMC8 vs. IFN/LPS C8)	FoldChange(IFN/LPS LysMC8 vs. IFN/LPS C8) (Description)	p-value(IFN/LPS LysMC8 vs. Unstim LysMC8)	bonferroni(p-value(IFN/LPS LysMC8 vs. Unstim LysMC8))	stepup(p-value(IFN/LPS LysMC8 vs. Unstim LysMC8))	FoldChange(IFN/LPS LysMC8 vs. Unstim LysMC8)	FoldChange(IFN/LPS LysMC8 vs. Unstim LysMC8) (Description)	p-value(IFN/LPS+Nec-1 LysMC8 vs. IFN/LPS LysMC8)	bonferroni(p-value(IFN/LPS+Nec-1 LysMC8 vs. IFN/LPS LysMC8))	stepup(p-value(IFN/LPS+Nec-1 LysMC8 vs. IFN/LPS LysMC8))	FoldChange(IFN/LPS+Nec-1 LysMC8 vs. IFN/LPS LysMC8)	FoldChange(IFN/LPS+Nec-1 LysMC8 vs. IFN/LPS LysMC8) (Description)	p-value(IL-4 LysMC8 vs. IL-4 C8)	bonferroni(p-value(IL-4 LysMC8 vs. IL-4 C8))	stepup(p-value(IL-4 LysMC8 vs. IL-4 C8))	FoldChange(IL-4 LysMC8 vs. IL-4 C8)	FoldChange(IL-4 LysMC8 vs. IL-4 C8) (Description)	p-value(IL-4 LysMC8 vs. Unstim LysMC8)	bonferroni(p-value(IL-4 LysMC8 vs. Unstim LysMC8))	stepup(p-value(IL-4 LysMC8 vs. Unstim LysMC8))	FoldChange(IL-4 LysMC8 vs. Unstim LysMC8)	FoldChange(IL-4 LysMC8 vs. Unstim LysMC8) (Description)	p-value(IL-4+Nec-1 LysMC8 vs. IL-4 LysMC8)	bonferroni(p-value(IL-4+Nec-1 LysMC8 vs. IL-4 LysMC8))	stepup(p-value(IL-4+Nec-1 LysMC8 vs. IL-4 LysMC8))	FoldChange(IL-4+Nec-1 LysMC8 vs. IL-4 LysMC8)	FoldChange(IL-4+Nec-1 LysMC8 vs. IL-4 LysMC8) (Description)
14	Il10	0.710596	1	0.923775	-1.17074	Unstim LysMC8 down vs Unstim C8	0.374941	1	0.696318	-1.69505	Unstim+Nec-1 LysMC8 down vs Unstim LysMC8	2.28409e-09	1.18773e-07	5.39876e-09	1.11871	IFN/LPS LysMC8 up vs IFN/LPS C8	5.0959e-42	2.64987e-40	1.32493e-40	33.446	IFN/LPS LysMC8 up vs Unstim LysMC8	1.71025e-31	8.89331e-30	4.44666e-30	-2.03158	IFN/LPS+Nec-1 LysMC8 down vs IFN/LPS LysMC8	0.976439	1	0.995585	-1.04247	IL-4 LysMC8 down vs IL-4 C8	0.144584	1	0.203198	-3.12819	IL-4 LysMC8 down vs Unstim LysMC8	0.748652	1	0.996965	-1.85569	IL-4+Nec-1 LysMC8 down vs IL-4 LysMC8
43	Il4ra	0.482787	1	0.755428	1.05104	Unstim LysMC8 up vs Unstim C8	0.689413	1	0.999186	-1.02838	Unstim+Nec-1 LysMC8 down vs Unstim LysMC8	1.01254e-36	5.26521e-35	2.63261e-35	-2.52082	IFN/LPS LysMC8 down vs IFN/LPS C8	3.86856e-21	2.01165e-19	1.00582e-20	2.31399	IFN/LPS LysMC8 up vs Unstim LysMC8	6.97555e-22	3.62728e-20	7.25457e-21	1.5966	IFN/LPS+Nec-1 LysMC8 up vs IFN/LPS LysMC8	0.348937	1	0.614398	1.07987	IL-4 LysMC8 up vs IL-4 C8	0.0843113	1	0.128947	-1.13824	IL-4 LysMC8 down vs Unstim LysMC8	0.527248	1	0.94541	1.04976	IL-4+Nec-1 LysMC8 up vs IL-4 LysMC8
37	Kdm6b	0.574991	1	0.838517	1.14239	Unstim LysMC8 up vs Unstim C8	0.0984579	1	0.284434	-1.59566	Unstim+Nec-1 LysMC8 down vs Unstim LysMC8	5.65382e-37	2.93999e-35	2.63261e-35	2.31516	IFN/LPS LysMC8 up vs IFN/LPS C8	2.12476e-45	1.10487e-43	1.10487e-43	20.2376	IFN/LPS LysMC8 up vs Unstim LysMC8	1.07645e-38	5.59752e-37	5.59752e-37	-2.71212	IFN/LPS+Nec-1 LysMC8 down vs IFN/LPS LysMC8	0.0219724	1	0.0571283	1.41029	IL-4 LysMC8 up vs IL-4 C8	0.000734246	0.0381808	0.00159087	1.80953	IL-4 LysMC8 up vs Unstim LysMC8	0.00878446	0.456792	0.0456792	-1.50708	IL-4+Nec-1 LysMC8 down vs IL-4 LysMC8
12	Arg1	0.614921	1	0.841471	2.32363	Unstim LysMC8 up vs Unstim C8	0.741689	1	0.999186	-1.5946	Unstim+Nec-1 LysMC8 down vs Unstim LysMC8	1.0882e-05	0.000565862	1.71473e-05	2.78817	IFN/LPS LysMC8 up vs IFN/LPS C8	2.42207e-08	1.25948e-06	3.49855e-08	8.8667	IFN/LPS LysMC8 up vs Unstim LysMC8	0.0435486	1	0.0647008	-1.35955	IFN/LPS+Nec-1 LysMC8 down vs IFN/LPS LysMC8	1.24723e-34	6.48561e-33	6.48561e-33	3.06204	IL-4 LysMC8 up vs IL-4 C8	7.42044e-41	3.85863e-39	3.85863e-39	75.3108	IL-4 LysMC8 up vs Unstim LysMC8	1.90048e-34	9.88249e-33	9.88249e-33	-2.99277	IL-4+Nec-1 LysMC8 down vs IL-4 LysMC8
28	Il6	0.99236	1	0.995756	1.99238	Unstim LysMC8 up vs Unstim C8	0.994787	1	0.999186	-1.5148	Unstim+Nec-1 LysMC8 down vs Unstim LysMC8	1.51244e-25	7.86467e-24	2.62156e-24	1.9003	IFN/LPS LysMC8 up vs IFN/LPS C8	1.61199e-37	8.38234e-36	2.79411e-36	2788.58	IFN/LPS LysMC8 up vs Unstim LysMC8	1.60728e-24	8.35786e-23	2.78595e-23	-1.79703	IFN/LPS+Nec-1 LysMC8 down vs IFN/LPS LysMC8	0.96479	1	0.995585	5.0605	IL-4 LysMC8 up vs IL-4 C8	0.971449	1	0.99194	2.86178	IL-4 LysMC8 up vs Unstim LysMC8	0.967174	1	0.996965	-3.96874	IL-4+Nec-1 LysMC8 down vs IL-4 LysMC8
30	Nfkb1	0.251988	1	0.503975	-1.1677	Unstim LysMC8 down vs Unstim C8	0.945366	1	0.999186	1.00994	Unstim+Nec-1 LysMC8 up vs Unstim LysMC8	2.66929e-15	1.38803e-13	1.26185e-14	1.33258	IFN/LPS LysMC8 up vs IFN/LPS C8	2.90746e-34	1.51188e-32	3.02376e-33	7.36452	IFN/LPS LysMC8 up vs Unstim LysMC8	4.77355e-12	2.48224e-10	1.46014e-11	-1.23978	IFN/LPS+Nec-1 LysMC8 down vs IFN/LPS LysMC8	0.410037	1	0.627116	1.09263	IL-4 LysMC8 up vs IL-4 C8	0.00633413	0.329375	0.0121991	1.41664	IL-4 LysMC8 up vs Unstim LysMC8	0.394748	1	0.822516	-1.09601	IL-4+Nec-1 LysMC8 down vs IL-4 LysMC8
48	Cd86	0.980275	1	0.995756	-1.02491	Unstim LysMC8 down vs Unstim C8	0.940721	1	0.999186	-1.081	Unstim+Nec-1 LysMC8 down vs Unstim LysMC8	2.35798e-19	1.22615e-17	1.36239e-18	1.58336	IFN/LPS LysMC8 up vs IFN/LPS C8	1.26001e-34	6.55204e-33	1.63801e-33	46.1925	IFN/LPS LysMC8 up vs Unstim LysMC8	4.47375e-19	2.32635e-17	2.58484e-18	-1.56612	IFN/LPS+Nec-1 LysMC8 down vs IFN/LPS LysMC8	0.840212	1	0.995585	1.47543	IL-4 LysMC8 up vs IL-4 C8	0.714175	1	0.884216	-1.58571	IL-4 LysMC8 down vs Unstim LysMC8	0.904034	1	0.996965	-1.23863	IL-4+Nec-1 LysMC8 down vs IL-4 LysMC8
42	Mertk	0.244363	1	0.503975	-1.31611	Unstim LysMC8 down vs Unstim C8	0.177877	1	0.48682	1.36698	Unstim+Nec-1 LysMC8 up vs Unstim LysMC8	4.55938e-06	0.000237088	7.40899e-06	-1.14504	IFN/LPS LysMC8 down vs IFN/LPS C8	1.27454e-29	6.62763e-28	8.28453e-29	9.84424	IFN/LPS LysMC8 up vs Unstim LysMC8	1.10322e-05	0.000573677	2.04885e-05	-1.15927	IFN/LPS+Nec-1 LysMC8 down vs IFN/LPS LysMC8	0.223221	1	0.429906	-1.1149	IL-4 LysMC8 down vs IL-4 C8	2.20108e-08	1.14456e-06	7.63039e-08	2.88085	IL-4 LysMC8 up vs Unstim LysMC8	0.0638295	1	0.195243	1.17715	IL-4+Nec-1 LysMC8 up vs IL-4 LysMC8
32	Chi3l3	0.966346	1	0.995756	2.07612	Unstim LysMC8 up vs Unstim C8	0.990635	1	0.999186	1.1442	Unstim+Nec-1 LysMC8 up vs Unstim LysMC8	0.965046	1	0.998796	1.56931	IFN/LPS LysMC8 up vs IFN/LPS C8	0.968572	1	0.9917	1.48402	IFN/LPS LysMC8 up vs Unstim LysMC8	0.997004	1	0.999751	-1.03208	IFN/LPS+Nec-1 LysMC8 down vs IFN/LPS LysMC8	0.0162431	0.844643	0.0444549	-1.10143	IL-4 LysMC8 down vs IL-4 C8	5.09341e-25	2.64858e-23	1.32429e-23	302.633	IL-4 LysMC8 up vs Unstim LysMC8	0.0946941	1	0.273561	1.06912	IL-4+Nec-1 LysMC8 up vs IL-4 LysMC8
21	Ccl17	0.841729	1	0.995756	2.75349	Unstim LysMC8 up vs Unstim C8	0.890454	1	0.999186	-1.78313	Unstim+Nec-1 LysMC8 down vs Unstim LysMC8	1.18118e-11	6.14214e-10	3.2327e-11	-1.37729	IFN/LPS LysMC8 down vs IFN/LPS C8	3.2922e-25	1.71195e-23	1.1413e-24	80.2421	IFN/LPS LysMC8 up vs Unstim LysMC8	0.000555948	0.0289093	0.000963644	1.1488	IFN/LPS+Nec-1 LysMC8 up vs IFN/LPS LysMC8	3.43943e-11	1.78851e-09	3.57701e-10	2.956	IL-4 LysMC8 up vs IL-4 C8	3.83297e-16	1.99315e-14	1.99315e-15	43.9634	IL-4 LysMC8 up vs Unstim LysMC8	3.51006e-12	1.82523e-10	6.08411e-11	-3.5683	IL-4+Nec-1 LysMC8 down vs IL-4 LysMC8
15	Nos2	0.988183	1	0.995756	2.1791	Unstim LysMC8 up vs Unstim C8	0.990499	1	0.999186	-1.77008	Unstim+Nec-1 LysMC8 down vs Unstim LysMC8	4.25345e-21	2.21179e-19	3.1597e-20	1.80568	IFN/LPS LysMC8 up vs IFN/LPS C8	8.94331e-34	4.65052e-32	7.75087e-33	1555.67	IFN/LPS LysMC8 up vs Unstim LysMC8	1.01793e-20	5.29321e-19	7.56173e-20	-1.76999	IFN/LPS+Nec-1 LysMC8 down vs IFN/LPS LysMC8	0.967443	1	0.995585	2.98391	IL-4 LysMC8 up vs IL-4 C8	0.972864	1	0.99194	2.24273	IL-4 LysMC8 up vs Unstim LysMC8	0.983654	1	0.996965	-1.50093	IL-4+Nec-1 LysMC8 down vs IL-4 LysMC8
26	Socs1	0.960816	1	0.995756	1.17483	Unstim LysMC8 up vs Unstim C8	0.90852	1	0.999186	-1.53392	Unstim+Nec-1 LysMC8 down vs Unstim LysMC8	1.2777e-22	6.64406e-21	1.32881e-21	1.97125	IFN/LPS LysMC8 up vs IFN/LPS C8	1.10226e-33	5.73173e-32	8.18818e-33	129.176	IFN/LPS LysMC8 up vs Unstim LysMC8	1.74628e-20	9.08063e-19	1.13508e-19	-1.74698	IFN/LPS+Nec-1 LysMC8 down vs IFN/LPS LysMC8	0.708384	1	0.944512	1.27517	IL-4 LysMC8 up vs IL-4 C8	0.165498	1	0.226471	5.25491	IL-4 LysMC8 up vs Unstim LysMC8	0.897767	1	0.996965	-1.07999	IL-4+Nec-1 LysMC8 down vs IL-4 LysMC8
49	Cd80	0.141392	1	0.3342	1.16441	Unstim LysMC8 up vs Unstim C8	0.0841426	1	0.284434	-1.2001	Unstim+Nec-1 LysMC8 down vs Unstim LysMC8	2.83445e-13	1.47391e-11	9.82609e-13	-1.38885	IFN/LPS LysMC8 down vs IFN/LPS C8	1.01155e-19	5.26005e-18	2.28698e-19	2.63889	IFN/LPS LysMC8 up vs Unstim LysMC8	0.15767	1	0.211121	-1.05413	IFN/LPS+Nec-1 LysMC8 down vs IFN/LPS LysMC8	0.178529	1	0.371341	1.32509	IL-4 LysMC8 up vs IL-4 C8	1.13447e-05	0.000589922	2.84201e-05	-1.90397	IL-4 LysMC8 down vs Unstim LysMC8	0.848	1	0.996965	-1.03578	IL-4+Nec-1 LysMC8 down vs IL-4 LysMC8
31	Il12a	0.942033	1	0.995756	1.74491	Unstim LysMC8 up vs Unstim C8	0.977992	1	0.999186	-1.19325	Unstim+Nec-1 LysMC8 down vs Unstim LysMC8	6.0713e-20	3.15707e-18	3.94634e-19	-2.40065	IFN/LPS LysMC8 down vs IFN/LPS C8	5.36911e-15	2.79194e-13	1.03405e-14	73.6896	IFN/LPS LysMC8 up vs Unstim LysMC8	0.260054	1	0.329825	-1.09949	IFN/LPS+Nec-1 LysMC8 down vs IFN/LPS LysMC8	0.847695	1	0.995585	1.88954	IL-4 LysMC8 up vs IL-4 C8	0.812158	1	0.952267	2.39565	IL-4 LysMC8 up vs Unstim LysMC8	0.874641	1	0.996965	-1.63047	IL-4+Nec-1 LysMC8 down vs IL-4 LysMC8
41	Il33	0.653243	1	0.87099	3.13458	Unstim LysMC8 up vs Unstim C8	0.739896	1	0.999186	-2.01173	Unstim+Nec-1 LysMC8 down vs Unstim LysMC8	1.89878e-07	9.87365e-06	3.79756e-07	-1.22182	IFN/LPS LysMC8 down vs IFN/LPS C8	6.00748e-27	3.12389e-25	2.8399e-26	43.0362	IFN/LPS LysMC8 up vs Unstim LysMC8	3.04344e-15	1.58259e-13	1.43872e-14	-1.79729	IFN/LPS+Nec-1 LysMC8 down vs IFN/LPS LysMC8	0.961937	1	0.995585	1.11504	IL-4 LysMC8 up vs IL-4 C8	0.843063	1	0.952267	-1.42809	IL-4 LysMC8 down vs Unstim LysMC8	0.983523	1	0.996965	1.04465	IL-4+Nec-1 LysMC8 up vs IL-4 LysMC8
3	Pparg	0.000115707	0.00601677	0.000601677	-1.82017	Unstim LysMC8 down vs Unstim C8	0.276684	1	0.553368	1.21063	Unstim+Nec-1 LysMC8 up vs Unstim LysMC8	0.59089	1	0.653751	-1.27664	IFN/LPS LysMC8 down vs IFN/LPS C8	0.00222748	0.115829	0.0026937	-2.67369	IFN/LPS LysMC8 down vs Unstim LysMC8	0.769411	1	0.876597	-1.17738	IFN/LPS+Nec-1 LysMC8 down vs IFN/LPS LysMC8	1.31759e-16	6.85145e-15	3.42572e-15	-1.64305	IL-4 LysMC8 down vs IL-4 C8	5.5604e-19	2.89141e-17	4.81901e-18	4.16295	IL-4 LysMC8 up vs Unstim LysMC8	0.156548	1	0.407024	1.06626	IL-4+Nec-1 LysMC8 up vs IL-4 LysMC8
38	Inpp5d	8.35854e-09	4.34644e-07	4.34644e-07	-1.22432	Unstim LysMC8 down vs Unstim C8	9.73989e-06	0.000506474	0.000253237	1.15566	Unstim+Nec-1 LysMC8 up vs Unstim LysMC8	0.0927263	1	0.120544	1.13397	IFN/LPS LysMC8 up vs IFN/LPS C8	2.52227e-20	1.31158e-18	5.96172e-20	-2.24402	IFN/LPS LysMC8 down vs Unstim LysMC8	0.974414	1	0.999751	1.00221	IFN/LPS+Nec-1 LysMC8 up vs IFN/LPS LysMC8	0.000201184	0.0104616	0.000747256	-1.14747	IL-4 LysMC8 down vs IL-4 C8	2.05451e-05	0.00106835	4.85613e-05	-1.17421	IL-4 LysMC8 down vs Unstim LysMC8	0.000944737	0.0491263	0.00701805	1.12853	IL-4+Nec-1 LysMC8 up vs IL-4 LysMC8
17	Irf4	0.210608	1	0.476156	-1.84297	Unstim LysMC8 down vs Unstim C8	0.630844	1	0.999186	1.3207	Unstim+Nec-1 LysMC8 up vs Unstim LysMC8	0.122356	1	0.151489	-1.33568	IFN/LPS LysMC8 down vs IFN/LPS C8	0.0027977	0.14548	0.00330637	3.11622	IFN/LPS LysMC8 up vs Unstim LysMC8	0.984676	1	0.999751	-1.00412	IFN/LPS+Nec-1 LysMC8 down vs IFN/LPS LysMC8	5.23985e-09	2.72472e-07	4.54121e-08	-1.33473	IL-4 LysMC8 down vs IL-4 C8	1.96199e-22	1.02024e-20	2.55059e-21	14.8314	IL-4 LysMC8 up vs Unstim LysMC8	0.905705	1	0.996965	1.00532	IL-4+Nec-1 LysMC8 up vs IL-4 LysMC8
2	Tnfsf14	0.387634	1	0.695067	-1.0329	Unstim LysMC8 down vs Unstim C8	0.0487959	1	0.195183	-1.08299	Unstim+Nec-1 LysMC8 down vs Unstim LysMC8	0.316815	1	0.366097	1.09729	IFN/LPS LysMC8 up vs IFN/LPS C8	1.15015e-17	5.98078e-16	2.3003e-17	-2.32199	IFN/LPS LysMC8 down vs Unstim LysMC8	0.0183266	0.952983	0.0288783	-1.27466	IFN/LPS+Nec-1 LysMC8 down vs IFN/LPS LysMC8	0.392747	1	0.618874	1.37577	IL-4 LysMC8 up vs IL-4 C8	3.58937e-24	1.86647e-22	6.22157e-23	-8.39333	IL-4 LysMC8 down vs Unstim LysMC8	0.411258	1	0.822516	-1.35594	IL-4+Nec-1 LysMC8 down vs IL-4 LysMC8
16	Sphk1	0.00139758	0.0726743	0.00559033	6.36163	Unstim LysMC8 up vs Unstim C8	0.0150493	0.782566	0.0869518	-2.64962	Unstim+Nec-1 LysMC8 down vs Unstim LysMC8	1.03702e-08	5.39249e-07	2.34456e-08	-1.30488	IFN/LPS LysMC8 down vs IFN/LPS C8	1.32273e-21	6.87822e-20	3.62011e-21	5.83606	IFN/LPS LysMC8 up vs Unstim LysMC8	0.0024233	0.126011	0.00393786	-1.15756	IFN/LPS+Nec-1 LysMC8 down vs IFN/LPS LysMC8	0.00194002	0.100881	0.00593419	1.96069	IL-4 LysMC8 up vs IL-4 C8	0.0101443	0.527503	0.0188394	1.66151	IL-4 LysMC8 up vs Unstim LysMC8	0.0177075	0.92079	0.0767325	-1.57438	IL-4+Nec-1 LysMC8 down vs IL-4 LysMC8
27	Timd4	0.596637	1	0.838517	2.33555	Unstim LysMC8 up vs Unstim C8	0.81287	1	0.999186	-1.343	Unstim+Nec-1 LysMC8 down vs Unstim LysMC8	1.88144e-09	9.7835e-08	4.65881e-09	1.33685	IFN/LPS LysMC8 up vs IFN/LPS C8	3.78062e-28	1.96592e-26	2.18436e-27	33.313	IFN/LPS LysMC8 up vs Unstim LysMC8	1.52141e-14	7.91132e-13	6.08563e-14	-1.63237	IFN/LPS+Nec-1 LysMC8 down vs IFN/LPS LysMC8	0.878638	1	0.995585	1.15947	IL-4 LysMC8 up vs IL-4 C8	0.854705	1	0.952267	1.19753	IL-4 LysMC8 up vs Unstim LysMC8	0.76013	1	0.996965	-1.37955	IL-4+Nec-1 LysMC8 down vs IL-4 LysMC8
5	Tfrc	0.439532	1	0.714239	1.08407	Unstim LysMC8 up vs Unstim C8	0.231012	1	0.553368	-1.13745	Unstim+Nec-1 LysMC8 down vs Unstim LysMC8	0.90294	1	0.958222	1.01851	IFN/LPS LysMC8 up vs IFN/LPS C8	0.00200945	0.104492	0.0024879	-1.49101	IFN/LPS LysMC8 down vs Unstim LysMC8	0.682006	1	0.806007	-1.06509	IFN/LPS+Nec-1 LysMC8 down vs IFN/LPS LysMC8	0.170181	1	0.368726	1.0511	IL-4 LysMC8 up vs IL-4 C8	9.45419e-21	4.91618e-19	9.83235e-20	2.85505	IL-4 LysMC8 up vs Unstim LysMC8	0.00651813	0.338943	0.0376603	-1.11124	IL-4+Nec-1 LysMC8 down vs IL-4 LysMC8
9	Il23a	0.297744	1	0.552952	1.75572	Unstim LysMC8 up vs Unstim C8	0.321463	1	0.619114	-1.69365	Unstim+Nec-1 LysMC8 down vs Unstim LysMC8	9.96937e-07	5.18407e-05	1.67228e-06	-1.26965	IFN/LPS LysMC8 down vs IFN/LPS C8	4.13502e-21	2.15021e-19	1.02391e-20	8.80377	IFN/LPS LysMC8 up vs Unstim LysMC8	8.42015e-12	4.37848e-10	2.30446e-11	-1.81215	IFN/LPS+Nec-1 LysMC8 down vs IFN/LPS LysMC8	0.88702	1	0.995585	1.11291	IL-4 LysMC8 up vs IL-4 C8	0.303533	1	0.404711	-1.73984	IL-4 LysMC8 down vs Unstim LysMC8	0.610044	1	0.961281	1.36479	IL-4+Nec-1 LysMC8 up vs IL-4 LysMC8
24	Retnla	0.995756	1	0.995756	2.14109	Unstim LysMC8 up vs Unstim C8	0.999186	1	0.999186	-1.11384	Unstim+Nec-1 LysMC8 down vs Unstim LysMC8	0.998796	1	0.998796	-1.07422	IFN/LPS LysMC8 down vs IFN/LPS C8	0.991743	1	0.991743	2.03685	IFN/LPS LysMC8 up vs Unstim LysMC8	0.999751	1	0.999751	-1.01559	IFN/LPS+Nec-1 LysMC8 down vs IFN/LPS LysMC8	1.0632e-12	5.52863e-11	1.84288e-11	-1.8116	IL-4 LysMC8 down vs IL-4 C8	2.17406e-15	1.13051e-13	1.02774e-14	1278.41	IL-4 LysMC8 up vs Unstim LysMC8	0.0294472	1	0.100321	-1.21385	IL-4+Nec-1 LysMC8 down vs IL-4 LysMC8
4	Hbegf	0.000256942	0.013361	0.00121464	1.64355	Unstim LysMC8 up vs Unstim C8	0.00032419	0.0168579	0.00337158	-1.62324	Unstim+Nec-1 LysMC8 down vs Unstim LysMC8	6.06578e-18	3.1542e-16	3.1542e-17	1.63559	IFN/LPS LysMC8 up vs IFN/LPS C8	9.70925e-28	5.04881e-26	5.04881e-27	3.85431	IFN/LPS LysMC8 up vs Unstim LysMC8	2.55016e-21	1.32608e-19	2.21013e-20	-1.95731	IFN/LPS+Nec-1 LysMC8 down vs IFN/LPS LysMC8	1.59669e-07	8.3028e-06	1.18611e-06	1.35719	IL-4 LysMC8 up vs IL-4 C8	1.30104e-16	6.76538e-15	7.51709e-16	2.36281	IL-4 LysMC8 up vs Unstim LysMC8	2.21464e-13	1.15161e-11	5.75806e-12	-1.82636	IL-4+Nec-1 LysMC8 down vs IL-4 LysMC8
22	Mrc1	3.13777e-05	0.00163164	0.000181294	-2.8555	Unstim LysMC8 down vs Unstim C8	0.0947165	1	0.284434	1.67323	Unstim+Nec-1 LysMC8 up vs Unstim LysMC8	0.672989	1	0.729072	-1.79089	IFN/LPS LysMC8 down vs IFN/LPS C8	0.0518094	1	0.0585672	-4.73346	IFN/LPS LysMC8 down vs Unstim LysMC8	0.775451	1	0.876597	1.5342	IFN/LPS+Nec-1 LysMC8 up vs IFN/LPS LysMC8	0.211575	1	0.42315	-1.06963	IL-4 LysMC8 down vs IL-4 C8	3.35038e-18	1.7422e-16	2.48886e-17	7.16837	IL-4 LysMC8 up vs Unstim LysMC8	0.030868	1	0.100321	-1.14008	IL-4+Nec-1 LysMC8 down vs IL-4 LysMC8
46	Tgm2	2.316e-08	1.20432e-06	6.02159e-07	1.46839	Unstim LysMC8 up vs Unstim C8	2.84054e-06	0.000147708	0.000147708	-1.3325	Unstim+Nec-1 LysMC8 down vs Unstim LysMC8	9.28369e-25	4.82752e-23	1.20688e-23	2.01115	IFN/LPS LysMC8 up vs IFN/LPS C8	5.19803e-26	2.70297e-24	2.25248e-25	2.19674	IFN/LPS LysMC8 up vs Unstim LysMC8	1.18916e-22	6.18365e-21	1.54591e-21	-1.78077	IFN/LPS+Nec-1 LysMC8 down vs IFN/LPS LysMC8	2.24199e-06	0.000116584	1.29537e-05	1.3428	IL-4 LysMC8 up vs IL-4 C8	0.840729	1	0.952267	-1.00928	IL-4 LysMC8 down vs Unstim LysMC8	6.68252e-07	3.47491e-05	6.94982e-06	-1.37526	IL-4+Nec-1 LysMC8 down vs IL-4 LysMC8
20	Irf8	0.589496	1	0.838517	-1.274	Unstim LysMC8 down vs Unstim C8	0.740648	1	0.999186	1.16788	Unstim+Nec-1 LysMC8 up vs Unstim LysMC8	8.80953e-14	4.58096e-12	3.27211e-13	1.71486	IFN/LPS LysMC8 up vs IFN/LPS C8	2.31955e-25	1.20616e-23	8.61546e-25	13.7199	IFN/LPS LysMC8 up vs Unstim LysMC8	2.34478e-13	1.21929e-11	8.7092e-13	-1.67557	IFN/LPS+Nec-1 LysMC8 down vs IFN/LPS LysMC8	0.308564	1	0.573048	-1.39231	IL-4 LysMC8 down vs IL-4 C8	0.523037	1	0.663364	1.32457	IL-4 LysMC8 up vs Unstim LysMC8	0.512023	1	0.94541	1.25161	IL-4+Nec-1 LysMC8 up vs IL-4 LysMC8
6	Cebpb	1.08427e-05	0.000563819	8.05456e-05	1.52431	Unstim LysMC8 up vs Unstim C8	0.000821663	0.0427265	0.00712108	-1.3277	Unstim+Nec-1 LysMC8 down vs Unstim LysMC8	2.22737e-21	1.15823e-19	1.93039e-20	1.91348	IFN/LPS LysMC8 up vs IFN/LPS C8	7.23689e-26	3.76318e-24	2.89476e-25	2.77214	IFN/LPS LysMC8 up vs Unstim LysMC8	9.69837e-18	5.04315e-16	5.04315e-17	-1.59353	IFN/LPS+Nec-1 LysMC8 down vs IFN/LPS LysMC8	6.71014e-06	0.000348927	3.17207e-05	1.35853	IL-4 LysMC8 up vs IL-4 C8	1.14773e-05	0.000596822	2.84201e-05	1.34273	IL-4 LysMC8 up vs Unstim LysMC8	0.00465698	0.242163	0.0302703	-1.17938	IL-4+Nec-1 LysMC8 down vs IL-4 LysMC8
39	Irf5	0.0784575	1	0.20399	-1.09789	Unstim LysMC8 down vs Unstim C8	0.246808	1	0.553368	-1.068	Unstim+Nec-1 LysMC8 down vs Unstim LysMC8	1.05238e-14	5.47237e-13	4.20951e-14	1.39421	IFN/LPS LysMC8 up vs IFN/LPS C8	5.61569e-25	2.92016e-23	1.8251e-24	2.33424	IFN/LPS LysMC8 up vs Unstim LysMC8	5.87963e-11	3.05741e-09	1.45591e-10	-1.26374	IFN/LPS+Nec-1 LysMC8 down vs IFN/LPS LysMC8	0.00257173	0.13373	0.00742944	-1.15652	IL-4 LysMC8 down vs IL-4 C8	0.0381328	1	0.0639646	1.11629	IL-4 LysMC8 up vs Unstim LysMC8	0.735302	1	0.996965	1.01652	IL-4+Nec-1 LysMC8 up vs IL-4 LysMC8
23	Fcgr2b	0.891892	1	0.995756	1.05902	Unstim LysMC8 up vs Unstim C8	0.866013	1	0.999186	-1.07433	Unstim+Nec-1 LysMC8 down vs Unstim LysMC8	0.0261537	1	0.0348715	-1.95608	IFN/LPS LysMC8 down vs IFN/LPS C8	0.972629	1	0.9917	-1.01427	IFN/LPS LysMC8 down vs Unstim LysMC8	0.819831	1	0.907047	1.09475	IFN/LPS+Nec-1 LysMC8 up vs IFN/LPS LysMC8	0.605512	1	0.828596	-1.03133	IL-4 LysMC8 down vs IL-4 C8	9.50555e-17	4.94288e-15	6.1786e-16	6.77173	IL-4 LysMC8 up vs Unstim LysMC8	0.826678	1	0.996965	-1.01344	IL-4+Nec-1 LysMC8 down vs IL-4 LysMC8
18	Il12b	0.994328	1	0.995756	2.38336	Unstim LysMC8 up vs Unstim C8	0.997415	1	0.999186	-1.35956	Unstim+Nec-1 LysMC8 down vs Unstim LysMC8	8.55186e-12	4.44697e-10	2.47054e-11	1.75075	IFN/LPS LysMC8 up vs IFN/LPS C8	1.35026e-23	7.02138e-22	4.13022e-23	1829.46	IFN/LPS LysMC8 up vs Unstim LysMC8	1.18088e-11	6.14055e-10	3.07028e-11	-1.73539	IFN/LPS+Nec-1 LysMC8 down vs IFN/LPS LysMC8	0.995594	1	0.995594	2.00055	IL-4 LysMC8 up vs IL-4 C8	0.999037	1	0.999037	-1.10934	IL-4 LysMC8 down vs Unstim LysMC8	0.996965	1	0.996965	-1.52563	IL-4+Nec-1 LysMC8 down vs IL-4 LysMC8
29	Entpd1	0.102374	1	0.253497	-1.52008	Unstim LysMC8 down vs Unstim C8	0.0603215	1	0.224051	1.60156	Unstim+Nec-1 LysMC8 up vs Unstim LysMC8	3.7608e-07	1.95562e-05	6.74351e-07	1.36315	IFN/LPS LysMC8 up vs IFN/LPS C8	1.28839e-21	6.69964e-20	3.62011e-21	7.15098	IFN/LPS LysMC8 up vs Unstim LysMC8	0.258517	1	0.329825	-1.05246	IFN/LPS+Nec-1 LysMC8 down vs IFN/LPS LysMC8	0.0361627	1	0.0895457	-1.22096	IL-4 LysMC8 down vs IL-4 C8	8.29559e-08	4.31371e-06	2.53748e-07	3.05418	IL-4 LysMC8 up vs Unstim LysMC8	0.000351	0.018252	0.003042	1.39945	IL-4+Nec-1 LysMC8 up vs IL-4 LysMC8
50	Klf4	0.00038457	0.0199976	0.00166647	-1.30102	Unstim LysMC8 down vs Unstim C8	0.0911872	1	0.284434	1.13392	Unstim+Nec-1 LysMC8 up vs Unstim LysMC8	1.84431e-09	9.59039e-08	4.65881e-09	1.52868	IFN/LPS LysMC8 up vs IFN/LPS C8	7.22978e-12	3.75949e-10	1.21274e-11	1.75201	IFN/LPS LysMC8 up vs Unstim LysMC8	8.78106e-15	4.56615e-13	3.80513e-14	-2.17843	IFN/LPS+Nec-1 LysMC8 down vs IFN/LPS LysMC8	2.86396e-06	0.000148926	1.48926e-05	-1.22707	IL-4 LysMC8 down vs IL-4 C8	1.23473e-13	6.42062e-12	5.35051e-13	1.86777	IL-4 LysMC8 up vs Unstim LysMC8	0.307542	1	0.726917	-1.0447	IL-4+Nec-1 LysMC8 down vs IL-4 LysMC8
13	Il1b	0.966665	1	0.995756	3.84309	Unstim LysMC8 up vs Unstim C8	0.96318	1	0.999186	-5.47011	Unstim+Nec-1 LysMC8 down vs Unstim LysMC8	2.22952e-07	1.15935e-05	4.29388e-07	1.57047	IFN/LPS LysMC8 up vs IFN/LPS C8	1.36773e-19	7.11218e-18	2.96341e-19	304.85	IFN/LPS LysMC8 up vs Unstim LysMC8	1.89239e-09	9.84043e-08	4.47292e-09	-1.82427	IFN/LPS+Nec-1 LysMC8 down vs IFN/LPS LysMC8	0.824055	1	0.995585	24.1635	IL-4 LysMC8 up vs IL-4 C8	0.860703	1	0.952267	4.10691	IL-4 LysMC8 up vs Unstim LysMC8	0.82874	1	0.996965	-14.8518	IL-4+Nec-1 LysMC8 down vs IL-4 LysMC8
8	Socs3	0.865506	1	0.995756	2.49499	Unstim LysMC8 up vs Unstim C8	0.904689	1	0.999186	-1.73484	Unstim+Nec-1 LysMC8 down vs Unstim LysMC8	6.78202e-08	3.52665e-06	1.41066e-07	1.68382	IFN/LPS LysMC8 up vs IFN/LPS C8	1.31104e-18	6.81739e-17	2.72695e-18	57.7603	IFN/LPS LysMC8 up vs Unstim LysMC8	1.70219e-08	8.85139e-07	3.84843e-08	-1.76383	IFN/LPS+Nec-1 LysMC8 down vs IFN/LPS LysMC8	0.786761	1	0.995585	5.24771	IL-4 LysMC8 up vs IL-4 C8	0.958806	1	0.99194	1.1827	IL-4 LysMC8 up vs Unstim LysMC8	0.834365	1	0.996965	-2.67068	IL-4+Nec-1 LysMC8 down vs IL-4 LysMC8
45	Csf1r	2.26273e-07	1.17662e-05	3.92207e-06	1.46552	Unstim LysMC8 up vs Unstim C8	0.000117846	0.00612798	0.001532	-1.27655	Unstim+Nec-1 LysMC8 down vs Unstim LysMC8	4.79095e-15	2.4913e-13	2.07608e-14	1.86034	IFN/LPS LysMC8 up vs IFN/LPS C8	1.16267e-08	6.04587e-07	1.7782e-08	1.36555	IFN/LPS LysMC8 up vs Unstim LysMC8	2.68476e-12	1.39608e-10	8.72548e-12	-1.5946	IFN/LPS+Nec-1 LysMC8 down vs IFN/LPS LysMC8	3.95949e-05	0.00205894	0.000171578	1.21131	IL-4 LysMC8 up vs IL-4 C8	4.10799e-08	2.13615e-06	1.3351e-07	1.34507	IL-4 LysMC8 up vs Unstim LysMC8	0.0250768	1	0.097724	-1.09594	IL-4+Nec-1 LysMC8 down vs IL-4 LysMC8
44	Shpk	1.89474e-05	0.000985266	0.000123158	-1.52556	Unstim LysMC8 down vs Unstim C8	0.0051244	0.266469	0.0333086	1.31958	Unstim+Nec-1 LysMC8 up vs Unstim LysMC8	0.00152633	0.0793692	0.00208866	-1.46897	IFN/LPS LysMC8 down vs IFN/LPS C8	0.0513019	1	0.0585672	-1.27628	IFN/LPS LysMC8 down vs Unstim LysMC8	0.349769	1	0.433047	1.12997	IFN/LPS+Nec-1 LysMC8 up vs IFN/LPS LysMC8	0.381337	1	0.618874	-1.05086	IL-4 LysMC8 down vs IL-4 C8	8.00383e-10	4.16199e-08	2.97285e-09	1.87312	IL-4 LysMC8 up vs Unstim LysMC8	0.0133278	0.693047	0.0630043	1.14909	IL-4+Nec-1 LysMC8 up vs IL-4 LysMC8
52	Il1rn	0.0480417	1	0.131483	2.22827	Unstim LysMC8 up vs Unstim C8	0.0293408	1	0.138702	-2.57051	Unstim+Nec-1 LysMC8 down vs Unstim LysMC8	6.47348e-08	3.36621e-06	1.40259e-07	1.75312	IFN/LPS LysMC8 up vs IFN/LPS C8	2.38355e-14	1.23945e-12	4.42659e-14	4.20213	IFN/LPS LysMC8 up vs Unstim LysMC8	2.63372e-08	1.36954e-06	5.7064e-08	-1.81179	IFN/LPS+Nec-1 LysMC8 down vs IFN/LPS LysMC8	0.599859	1	0.828596	1.86575	IL-4 LysMC8 up vs IL-4 C8	0.0143525	0.746333	0.0257356	-3.25073	IL-4 LysMC8 down vs Unstim LysMC8	0.665987	1	0.996965	-1.61705	IL-4+Nec-1 LysMC8 down vs IL-4 LysMC8
25	Tgfb1	0.0119404	0.620902	0.0365236	1.10839	Unstim LysMC8 up vs Unstim C8	0.0352169	1	0.152607	-1.08799	Unstim+Nec-1 LysMC8 down vs Unstim LysMC8	3.07176e-07	1.59732e-05	5.7047e-07	1.29691	IFN/LPS LysMC8 up vs IFN/LPS C8	0.95386	1	0.9917	1.00216	IFN/LPS LysMC8 up vs Unstim LysMC8	0.000132494	0.00688968	0.000237575	-1.18645	IFN/LPS+Nec-1 LysMC8 down vs IFN/LPS LysMC8	9.48704e-05	0.00493326	0.000379482	1.15186	IL-4 LysMC8 up vs IL-4 C8	4.28235e-07	2.22682e-05	1.17201e-06	1.22553	IL-4 LysMC8 up vs Unstim LysMC8	0.173459	1	0.429518	-1.04375	IL-4+Nec-1 LysMC8 down vs IL-4 LysMC8
53	Cd36	4.92792e-06	0.000256252	6.4063e-05	1.5447	Unstim LysMC8 up vs Unstim C8	0.00138344	0.0719386	0.0102769	-1.29688	Unstim+Nec-1 LysMC8 down vs Unstim LysMC8	2.34747e-12	1.22069e-10	7.1805e-12	1.80265	IFN/LPS LysMC8 up vs IFN/LPS C8	2.9536e-09	1.53587e-07	4.7912e-09	1.50987	IFN/LPS LysMC8 up vs Unstim LysMC8	6.73215e-12	3.50072e-10	1.94484e-11	-1.75024	IFN/LPS+Nec-1 LysMC8 down vs IFN/LPS LysMC8	1.99722e-06	0.000103856	1.29537e-05	1.35765	IL-4 LysMC8 up vs IL-4 C8	3.10494e-07	1.61457e-05	8.96982e-07	1.41073	IL-4 LysMC8 up vs Unstim LysMC8	0.0263103	1	0.097724	-1.12195	IL-4+Nec-1 LysMC8 down vs IL-4 LysMC8
40	Pten	0.00313203	0.162866	0.0116333	-1.13516	Unstim LysMC8 down vs Unstim C8	0.694359	1	0.999186	1.01696	Unstim+Nec-1 LysMC8 up vs Unstim LysMC8	0.167583	1	0.202659	1.08041	IFN/LPS LysMC8 up vs IFN/LPS C8	7.47492e-05	0.00388696	9.48039e-05	-1.23493	IFN/LPS LysMC8 down vs Unstim LysMC8	0.0713674	1	0.1003	-1.1088	IFN/LPS+Nec-1 LysMC8 down vs IFN/LPS LysMC8	0.00169759	0.0882749	0.00551718	-1.17012	IL-4 LysMC8 down vs IL-4 C8	0.00124437	0.0647071	0.00258828	-1.17569	IL-4 LysMC8 down vs Unstim LysMC8	0.111747	1	0.305834	1.082	IL-4+Nec-1 LysMC8 up vs IL-4 LysMC8
11	Tnf	0.493934	1	0.755428	1.30966	Unstim LysMC8 up vs Unstim C8	0.275098	1	0.553368	-1.61047	Unstim+Nec-1 LysMC8 down vs Unstim LysMC8	3.39845e-05	0.0017672	5.04913e-05	1.51724	IFN/LPS LysMC8 up vs IFN/LPS C8	3.29646e-13	1.71416e-11	5.9109e-13	4.71693	IFN/LPS LysMC8 up vs Unstim LysMC8	3.02579e-07	1.57341e-05	5.82745e-07	-1.81802	IFN/LPS+Nec-1 LysMC8 down vs IFN/LPS LysMC8	0.463961	1	0.689313	3.31236	IL-4 LysMC8 up vs IL-4 C8	0.0704122	1	0.110953	-2.75661	IL-4 LysMC8 down vs Unstim LysMC8	0.516396	1	0.94541	-2.61846	IL-4+Nec-1 LysMC8 down vs IL-4 LysMC8
10	Fcgr1	0.420141	1	0.713578	-1.21507	Unstim LysMC8 down vs Unstim C8	0.629908	1	0.999186	-1.14704	Unstim+Nec-1 LysMC8 down vs Unstim LysMC8	8.81299e-05	0.00458276	0.000127299	1.43223	IFN/LPS LysMC8 up vs IFN/LPS C8	4.43282e-13	2.30507e-11	7.68356e-13	3.83618	IFN/LPS LysMC8 up vs Unstim LysMC8	2.7814e-07	1.44633e-05	5.5628e-07	-1.74931	IFN/LPS+Nec-1 LysMC8 down vs IFN/LPS LysMC8	0.391066	1	0.618874	-2.16249	IL-4 LysMC8 down vs IL-4 C8	0.00423261	0.220096	0.00846523	-5.07753	IL-4 LysMC8 down vs Unstim LysMC8	0.939862	1	0.996965	1.10176	IL-4+Nec-1 LysMC8 up vs IL-4 LysMC8
19	Csf2ra	0.262474	1	0.505505	-1.08829	Unstim LysMC8 down vs Unstim C8	0.24216	1	0.553368	1.09223	Unstim+Nec-1 LysMC8 up vs Unstim LysMC8	0.175989	1	0.207988	1.0742	IFN/LPS LysMC8 up vs IFN/LPS C8	1.91219e-08	9.94336e-07	2.84096e-08	1.54965	IFN/LPS LysMC8 up vs Unstim LysMC8	0.158341	1	0.211121	-1.07768	IFN/LPS+Nec-1 LysMC8 down vs IFN/LPS LysMC8	0.153714	1	0.347527	1.07001	IL-4 LysMC8 up vs IL-4 C8	2.05419e-11	1.06818e-09	8.21674e-11	1.72685	IL-4 LysMC8 up vs Unstim LysMC8	0.582729	1	0.961281	1.02491	IL-4+Nec-1 LysMC8 up vs IL-4 LysMC8
35	Nr4a1	1.04122e-05	0.000541437	8.05456e-05	1.78549	Unstim LysMC8 up vs Unstim C8	1.67777e-05	0.000872441	0.000290814	-1.74428	Unstim+Nec-1 LysMC8 down vs Unstim LysMC8	1.61021e-12	8.37311e-11	5.23319e-12	2.53973	IFN/LPS LysMC8 up vs IFN/LPS C8	3.7666e-06	0.000195863	5.25025e-06	1.46798	IFN/LPS LysMC8 up vs Unstim LysMC8	1.83731e-12	9.55402e-11	6.36934e-12	-2.52158	IFN/LPS+Nec-1 LysMC8 down vs IFN/LPS LysMC8	1.73516e-11	9.02283e-10	2.25571e-10	3.53038	IL-4 LysMC8 up vs IL-4 C8	0.116863	1	0.173625	1.13902	IL-4 LysMC8 up vs Unstim LysMC8	6.49984e-11	3.37992e-09	8.4498e-10	-3.14362	IL-4+Nec-1 LysMC8 down vs IL-4 LysMC8
36	Stat6	6.63846e-06	0.0003452	6.904e-05	-1.23219	Unstim LysMC8 down vs Unstim C8	0.543999	1	0.975447	1.02723	Unstim+Nec-1 LysMC8 up vs Unstim LysMC8	2.77793e-05	0.00144453	4.2486e-05	-1.26822	IFN/LPS LysMC8 down vs IFN/LPS C8	3.06793e-05	0.00159532	4.09057e-05	-1.26642	IFN/LPS LysMC8 down vs Unstim LysMC8	0.946841	1	0.999751	-1.00379	IFN/LPS+Nec-1 LysMC8 down vs IFN/LPS LysMC8	0.00162786	0.0846486	0.00551718	-1.15176	IL-4 LysMC8 down vs IL-4 C8	0.897347	1	0.972126	-1.00581	IL-4 LysMC8 down vs Unstim LysMC8	0.397142	1	0.822516	1.03831	IL-4+Nec-1 LysMC8 up vs IL-4 LysMC8
51	Akt1	0.00437296	0.227394	0.0144053	-1.13626	Unstim LysMC8 down vs Unstim C8	0.246593	1	0.553368	1.0529	Unstim+Nec-1 LysMC8 up vs Unstim LysMC8	0.511938	1	0.578712	1.03225	IFN/LPS LysMC8 up vs IFN/LPS C8	0.298472	1	0.330224	-1.04975	IFN/LPS LysMC8 down vs Unstim LysMC8	0.47749	1	0.577429	-1.03504	IFN/LPS+Nec-1 LysMC8 down vs IFN/LPS LysMC8	0.35446	1	0.614398	-1.03473	IL-4 LysMC8 down vs IL-4 C8	2.90375e-05	0.00150995	6.565e-05	1.21347	IL-4 LysMC8 up vs Unstim LysMC8	0.608556	1	0.961281	1.01913	IL-4+Nec-1 LysMC8 up vs IL-4 LysMC8
7	Akt2	0.0146043	0.759421	0.0421901	-1.2907	Unstim LysMC8 down vs Unstim C8	0.261898	1	0.553368	1.12937	Unstim+Nec-1 LysMC8 up vs Unstim LysMC8	0.00115647	0.0601364	0.00162531	-1.38303	IFN/LPS LysMC8 down vs IFN/LPS C8	0.711369	1	0.77065	1.04235	IFN/LPS LysMC8 up vs Unstim LysMC8	0.0578872	1	0.0836148	1.21314	IFN/LPS+Nec-1 LysMC8 up vs IFN/LPS LysMC8	0.950399	1	0.995585	1.00559	IL-4 LysMC8 up vs IL-4 C8	0.0188332	0.979328	0.0326443	1.27875	IL-4 LysMC8 up vs Unstim LysMC8	0.757122	1	0.996965	1.02767	IL-4+Nec-1 LysMC8 up vs IL-4 LysMC8
34	Cxcl13	0.228741	1	0.495605	1.84701	Unstim LysMC8 up vs Unstim C8	0.816811	1	0.999186	-1.09582	Unstim+Nec-1 LysMC8 down vs Unstim LysMC8	0.104771	1	0.13288	1.19139	IFN/LPS LysMC8 up vs IFN/LPS C8	3.04057e-09	1.5811e-07	4.7912e-09	3.87792	IFN/LPS LysMC8 up vs Unstim LysMC8	0.00108865	0.05661	0.00182613	-1.51929	IFN/LPS+Nec-1 LysMC8 down vs IFN/LPS LysMC8	0.901761	1	0.995585	-1.0371	IL-4 LysMC8 down vs IL-4 C8	0.499623	1	0.64951	1.25551	IL-4 LysMC8 up vs Unstim LysMC8	0.699016	1	0.996965	-1.13164	IL-4+Nec-1 LysMC8 down vs IL-4 LysMC8
33	Cdkn1a	0.00443239	0.230484	0.0144053	1.47926	Unstim LysMC8 up vs Unstim C8	0.0252279	1	0.131185	-1.33238	Unstim+Nec-1 LysMC8 down vs Unstim LysMC8	4.18766e-07	2.17759e-05	7.25862e-07	1.70589	IFN/LPS LysMC8 up vs IFN/LPS C8	3.83672e-06	0.00019951	5.25025e-06	1.57773	IFN/LPS LysMC8 up vs Unstim LysMC8	1.43316e-07	7.45241e-06	2.98096e-07	-1.77581	IFN/LPS+Nec-1 LysMC8 down vs IFN/LPS LysMC8	0.0472221	1	0.111616	1.38313	IL-4 LysMC8 up vs IL-4 C8	0.0604043	1	0.098157	-1.26141	IL-4 LysMC8 down vs Unstim LysMC8	0.586449	1	0.961281	-1.08004	IL-4+Nec-1 LysMC8 down vs IL-4 LysMC8
47	Cd163	0.425402	1	0.713578	1.58222	Unstim LysMC8 up vs Unstim C8	0.776138	1	0.999186	-1.15047	Unstim+Nec-1 LysMC8 down vs Unstim LysMC8	0.997708	1	0.998796	-1.00042	IFN/LPS LysMC8 down vs IFN/LPS C8	3.1564e-05	0.00164133	4.10332e-05	3.15625	IFN/LPS LysMC8 up vs Unstim LysMC8	0.0304302	1	0.0465403	-1.4822	IFN/LPS+Nec-1 LysMC8 down vs IFN/LPS LysMC8	0.601595	1	0.828596	1.16247	IL-4 LysMC8 up vs IL-4 C8	0.122988	1	0.177649	1.72039	IL-4 LysMC8 up vs Unstim LysMC8	0.348325	1	0.787518	-1.33703	IL-4+Nec-1 LysMC8 down vs IL-4 LysMC8
